# Supplementary material for: Comparative Transcriptomics Analysis Reveals Unique Immune Response to Grass Carp Reovirus Infection in Barbel Chub (Squaliobarbus curriculus)
Source: Biology (Basel). 2024 Mar 25;13(4):214. doi: 10.3390/biology13040214 (PMC11047996; doi:10.3390/biology13040214)
Supplement: Supplementary file 1 [file biology-13-00214-s001.zip]

Archive with 8 entries (8 files):
- figure S1.tif
- Table S1.docx
- Table S2.docx
- Table S3.docx
- Table S4 GO in all tissues.xlsx
- Table S5 GO venn.xlsx
- Table S6 KEGG in all tissues.xlsx
- Table S7 KEGG venn.xlsx
