# Supplementary material for: Comparative Transcriptomics Analysis Reveals Unique Immune Response to Grass Carp Reovirus Infection in Barbel Chub (Squaliobarbus curriculus)
Source: Biology (Basel). 2024 Mar 25;13(4):214. doi: 10.3390/biology13040214 (PMC11047996; doi:10.3390/biology13040214)
Supplement: Supplementary file 1 [file biology-13-00214-s001.zip › Table S4 GO in all tissues.xlsx]

## Sheet: All
GO terms in Liver	GO terms in Spleen	GO terms in head kidney	GO terms in trunk kidney
defense response to virus	platelet degranulation	positive regulation of MAP kinase activity	negative regulation of cysteine-type endopeptidase activity involved in apoptotic process
response to virus	complement activation, alternative pathway	cellular response to cytokine stimulus	cellular response to lipopolysaccharide
innate immune response	regulation of complement activation	cell chemotaxis	negative regulation of extrinsic apoptotic signaling pathway via death domain receptors
type I interferon signaling pathway	platelet alpha granule lumen	positive regulation of cytokine production	positive regulation of cysteine-type endopeptidase activity involved in apoptotic process
negative regulation of type I interferon production	complement activation	positive regulation of neutrophil chemotaxis	transmembrane signaling receptor activity
negative regulation of viral genome replication	scavenger receptor activity	positive regulation of alpha-beta T cell differentiation	interleukin-1 beta production
cellular response to exogenous dsRNA	endocytic vesicle lumen	response to endoplasmic reticulum stress	endocytic vesicle
double-stranded RNA binding	platelet dense granule lumen	cellular defense response	platelet activation
positive regulation of interferon-alpha production	complement activation, classical pathway	intrinsic apoptotic signaling pathway in response to oxidative stress	viral entry into host cell
positive regulation of interferon-beta production	acute-phase response	cytokine-mediated signaling pathway	positive regulation of interleukin-8 production
detection of virus	lysosomal lumen	immune response	extrinsic apoptotic signaling pathway via death domain receptors
regulation of defense response to virus	cargo receptor activity	positive regulation of I-kappaB kinase/NF-kappaB signaling	negative regulation of NIK/NF-kappaB signaling
positive regulation of response to cytokine stimulus	membrane attack complex	heme biosynthetic process	cellular response to interleukin-1
response to interferon-beta	cytolysis	cellular response to interleukin-4	regulation of apoptotic process
negative regulation of viral transcription	response to bacterium	negative regulation of apoptotic process	cysteine-type endopeptidase inhibitor activity involved in apoptotic process
regulation of viral entry into host cell	B cell differentiation	neutrophil degranulation	negative regulation of JNK cascade
negative regulation of viral release from host cell	positive regulation of phagocytosis	apoptotic process	lysosome localization
positive regulation of interleukin-6 production	signaling receptor complex adaptor activity	response to lipopolysaccharide	virus receptor activity
positive regulation of endocytosis	cellular response to interleukin-6	MAPK cascade	negative regulation of B cell activation
positive regulation of receptor-mediated endocytosis	positive regulation of apoptotic cell clearance	positive regulation of apoptotic process	lysosomal membrane
viral process	blood coagulation, fibrin clot formation	inflammatory response	negative regulation of receptor signaling pathway via JAK-STAT
regulation of cytokine production involved in inflammatory response	complement binding	regulation of inflammatory response	positive regulation of NIK/NF-kappaB signaling
negative regulation of I-kappaB kinase/NF-kappaB signaling	negative regulation of response to cytokine stimulus	positive regulation of B cell proliferation	positive regulation of toll-like receptor 3 signaling pathway
regulation of p38MAPK cascade	lysosomal transport	cell surface receptor signaling pathway	autophagic cell death
immune response	complement activation, lectin pathway	positive regulation of protein kinase B signaling	negative regulation of JUN kinase activity
positive regulation of I-kappaB kinase/NF-kappaB signaling	positive regulation of programmed cell death	negative regulation of inflammatory response	response to cytokine
heme biosynthetic process	positive regulation of phagocytosis, engulfment	negative regulation of B cell apoptotic process	extrinsic apoptotic signaling pathway
cellular response to interleukin-4	transcytosis	endocytosis	positive regulation of fibroblast apoptotic process
cytokine-mediated signaling pathway	positive regulation of endocytosis	negative regulation of macrophage derived foam cell differentiation	inactivation of MAPK activity
	positive regulation of receptor-mediated endocytosis	negative regulation of NF-kappaB transcription factor activity	somatic hypermutation of immunoglobulin genes
	regulation of p38MAPK cascade	semaphorin receptor binding	cell death
	integrin binding	positive regulation of MAPK cascade	positive regulation of protein insertion into mitochondrial membrane involved in apoptotic signaling pathway
	heme binding	semaphorin-plexin signaling pathway	negative regulation of tumor necrosis factor production
	integrin-mediated signaling pathway	positive regulation of autophagy	negative regulation of MAP kinase activity
	signaling receptor binding	MAP kinase activity	cellular response to extracellular stimulus
	intrinsic apoptotic signaling pathway by p53 class mediator	positive regulation of neutrophil extravasation	positive regulation of endothelial cell apoptotic process
	intracellular receptor signaling pathway	activation of MAPK activity	positive regulation of JNK cascade
	blood coagulation	cellular response to oxidative stress	T cell costimulation
	leukocyte migration		autophagy
	clathrin-coated pit		positive regulation of regulatory T cell differentiation
	receptor-mediated endocytosis		cytokine-mediated signaling pathway
	toll-like receptor signaling pathway		viral process
	negative regulation of interleukin-1 beta production		regulation of cytokine production involved in inflammatory response
	cellular response to tumor necrosis factor		negative regulation of I-kappaB kinase/NF-kappaB signaling
	cytokine-mediated signaling pathway		regulation of p38MAPK cascade
	negative regulation of apoptotic process		immune response
	neutrophil degranulation		positive regulation of I-kappaB kinase/NF-kappaB signaling
	apoptotic process		heme biosynthetic process
	response to lipopolysaccharide		cellular response to interleukin-4
	MAPK cascade		integrin binding
	positive regulation of apoptotic process		heme binding
	inflammatory response		integrin-mediated signaling pathway
	regulation of inflammatory response		signaling receptor binding
	positive regulation of B cell proliferation		intrinsic apoptotic signaling pathway by p53 class mediator
	cell surface receptor signaling pathway		intracellular receptor signaling pathway
	positive regulation of protein kinase B signaling		blood coagulation
	negative regulation of inflammatory response		leukocyte migration
	negative regulation of B cell apoptotic process		clathrin-coated pit
	endocytosis		receptor-mediated endocytosis
	negative regulation of macrophage derived foam cell differentiation		toll-like receptor signaling pathway
			negative regulation of interleukin-1 beta production
			cellular response to tumor necrosis factor
			negative regulation of apoptotic process
			neutrophil degranulation
			apoptotic process
			response to lipopolysaccharide
			MAPK cascade
			positive regulation of apoptotic process
			inflammatory response
			regulation of inflammatory response
			positive regulation of B cell proliferation
			cell surface receptor signaling pathway
			positive regulation of protein kinase B signaling
			negative regulation of inflammatory response
			negative regulation of B cell apoptotic process
			endocytosis
			negative regulation of macrophage derived foam cell differentiation
			negative regulation of NF-kappaB transcription factor activity
			semaphorin receptor binding
			positive regulation of MAPK cascade
			semaphorin-plexin signaling pathway
			positive regulation of autophagy
			MAP kinase activity
			positive regulation of neutrophil extravasation
			activation of MAPK activity
			cellular response to oxidative stress
