# Supplementary material for: Comparative Transcriptomics Analysis Reveals Unique Immune Response to Grass Carp Reovirus Infection in Barbel Chub (Squaliobarbus curriculus)
Source: Biology (Basel). 2024 Mar 25;13(4):214. doi: 10.3390/biology13040214 (PMC11047996; doi:10.3390/biology13040214)
Supplement: Supplementary file 1 [file biology-13-00214-s001.zip › Table S5 GO venn.xlsx]

## Sheet: GO venn
GO terms in Liver	GO terms in Spleen	GO terms in Head kidney	GO terms in Trunk kidney	Common GO terms in Liver and Spleen	Common GO terms in Liver and Trunk kidney	Common GO terms in Liver, Spleen and Trunk kidney	Common GO terms in Liver, Head kidney and Trunk kidney	Common GO terms in Spleen and Trunk kidney	Common GO terms in Spleen, Head kidney and Trunk kidney	Common GO terms in Head kidney and Trunk kidney	Common GO terms in Liver, Head kidney, Trunk kidney and Spleen
defense response to virus	platelet degranulation	positive regulation of MAP kinase activity	negative regulation of cysteine-type endopeptidase activity involved in apoptotic process	positive regulation of endocytosis	viral process	regulation of p38MAPK cascade	immune response	integrin binding	negative regulation of apoptotic process	negative regulation of NF-kappaB transcription factor activity	cytokine-mediated signaling pathway
response to virus	complement activation, alternative pathway	cellular response to cytokine stimulus	cellular response to lipopolysaccharide	positive regulation of receptor-mediated endocytosis	regulation of cytokine production involved in inflammatory response		positive regulation of I-kappaB kinase/NF-kappaB signaling	heme binding	neutrophil degranulation	semaphorin receptor binding
innate immune response	regulation of complement activation	cell chemotaxis	negative regulation of extrinsic apoptotic signaling pathway via death domain receptors		negative regulation of I-kappaB kinase/NF-kappaB signaling		heme biosynthetic process	integrin-mediated signaling pathway	apoptotic process	positive regulation of MAPK cascade
type I interferon signaling pathway	platelet alpha granule lumen	positive regulation of cytokine production	positive regulation of cysteine-type endopeptidase activity involved in apoptotic process				cellular response to interleukin-4	signaling receptor binding	response to lipopolysaccharide	semaphorin-plexin signaling pathway
negative regulation of type I interferon production	complement activation	positive regulation of neutrophil chemotaxis	transmembrane signaling receptor activity					intrinsic apoptotic signaling pathway by p53 class mediator	MAPK cascade	positive regulation of autophagy
negative regulation of viral genome replication	scavenger receptor activity	positive regulation of alpha-beta T cell differentiation	interleukin-1 beta production					intracellular receptor signaling pathway	positive regulation of apoptotic process	MAP kinase activity
cellular response to exogenous dsRNA	endocytic vesicle lumen	response to endoplasmic reticulum stress	endocytic vesicle					blood coagulation	inflammatory response	positive regulation of neutrophil extravasation
double-stranded RNA binding	platelet dense granule lumen	cellular defense response	platelet activation					leukocyte migration	regulation of inflammatory response	activation of MAPK activity
positive regulation of interferon-alpha production	complement activation, classical pathway	intrinsic apoptotic signaling pathway in response to oxidative stress	viral entry into host cell					clathrin-coated pit	positive regulation of B cell proliferation	cellular response to oxidative stress
positive regulation of interferon-beta production	acute-phase response		positive regulation of interleukin-8 production					receptor-mediated endocytosis	cell surface receptor signaling pathway
detection of virus	lysosomal lumen		extrinsic apoptotic signaling pathway via death domain receptors					toll-like receptor signaling pathway	positive regulation of protein kinase B signaling
regulation of defense response to virus	cargo receptor activity		negative regulation of NIK/NF-kappaB signaling					negative regulation of interleukin-1 beta production	negative regulation of inflammatory response
positive regulation of response to cytokine stimulus	membrane attack complex		cellular response to interleukin-1					cellular response to tumor necrosis factor	negative regulation of B cell apoptotic process
response to interferon-beta	cytolysis		regulation of apoptotic process						endocytosis
negative regulation of viral transcription	response to bacterium		cysteine-type endopeptidase inhibitor activity involved in apoptotic process						negative regulation of macrophage derived foam cell differentiation
regulation of viral entry into host cell	B cell differentiation		negative regulation of JNK cascade
negative regulation of viral release from host cell	positive regulation of phagocytosis		lysosome localization
positive regulation of interleukin-6 production	signaling receptor complex adaptor activity		virus receptor activity
	cellular response to interleukin-6		negative regulation of B cell activation
	positive regulation of apoptotic cell clearance		lysosomal membrane
	blood coagulation, fibrin clot formation		negative regulation of receptor signaling pathway via JAK-STAT
	complement binding		positive regulation of NIK/NF-kappaB signaling
	negative regulation of response to cytokine stimulus		positive regulation of toll-like receptor 3 signaling pathway
	lysosomal transport		autophagic cell death
	complement activation, lectin pathway		negative regulation of JUN kinase activity
	positive regulation of programmed cell death		response to cytokine
	positive regulation of phagocytosis, engulfment		extrinsic apoptotic signaling pathway
	transcytosis		positive regulation of fibroblast apoptotic process
			inactivation of MAPK activity
			somatic hypermutation of immunoglobulin genes
			cell death
			positive regulation of protein insertion into mitochondrial membrane involved in apoptotic signaling pathway
			negative regulation of tumor necrosis factor production
			negative regulation of MAP kinase activity
			cellular response to extracellular stimulus
			positive regulation of endothelial cell apoptotic process
			positive regulation of JNK cascade
			T cell costimulation
			autophagy
			positive regulation of regulatory T cell differentiation
