# Supplementary material for: Comparative Transcriptomics Analysis Reveals Unique Immune Response to Grass Carp Reovirus Infection in Barbel Chub (Squaliobarbus curriculus)
Source: Biology (Basel). 2024 Mar 25;13(4):214. doi: 10.3390/biology13040214 (PMC11047996; doi:10.3390/biology13040214)
Supplement: Supplementary file 1 [file biology-13-00214-s001.zip › Table S6 KEGG in all tissues.xlsx]

## Sheet: Sheet1
Pathways in Liver	Pathways in Spleen	Pathways in Head kidney	Pathways in Trunk kidney
Hepatitis C	Metabolic pathways	Pathways in cancer	Metabolic pathways
Influenza A	Complement and coagulation cascades	HIF-1 signaling pathway	FoxO signaling pathway
Protein digestion and absorption	Cholesterol metabolism	Fluid shear stress and atherosclerosis	Pathways in cancer
Circadian rhythm	Insulin resistance	Endocrine resistance	AMPK signaling pathway
Measles	Adipocytokine signaling pathway	Gastric cancer	Chronic myeloid leukemia
Jak-STAT signaling pathway	PPAR signaling pathway	FoxO signaling pathway	HIF-1 signaling pathway
Hepatitis B	FoxO signaling pathway	Porphyrin and chlorophyll metabolism	Human T-cell leukemia virus 1 infection
Adipocytokine signaling pathway	AMPK signaling pathway	Chronic myeloid leukemia	Transcriptional misregulation in cancer
RIG-I-like receptor signaling pathway	Staphylococcus aureus infection	Prostate cancer	Cell cycle
Metabolic pathways	Insulin signaling pathway	Metabolic pathways	Small cell lung cancer
PPAR signaling pathway	Glycine, serine and threonine metabolism	AGE-RAGE signaling pathway in diabetic complications	Cellular senescence
Kaposi sarcoma-associated herpesvirus infection	Chemical carcinogenesis	Breast cancer	Endocrine resistance
Epstein-Barr virus infection	Carbon metabolism	Hepatocellular carcinoma	AGE-RAGE signaling pathway in diabetic complications
Fatty acid biosynthesis	Metabolism of xenobiotics by cytochrome P450	Hepatitis B	Hepatitis B
Pancreatic secretion	Fat digestion and absorption	Proteoglycans in cancer	Insulin signaling pathway
Herpes simplex virus 1 infection	Fatty acid metabolism	Phospholipase D signaling pathway	Gastric cancer
Glycine, serine and threonine metabolism	Glucagon signaling pathway	Endometrial cancer	Insulin resistance
Fatty acid degradation	Starch and sucrose metabolism	Bladder cancer	Proteoglycans in cancer
Ovarian steroidogenesis	Tryptophan metabolism	Rap1 signaling pathway	Pancreatic cancer
Tuberculosis	PI3K-Akt signaling pathway	PI3K-Akt signaling pathway	Colorectal cancer
Legionellosis	Biosynthesis of amino acids	Insulin signaling pathway	Prostate cancer
Fatty acid metabolism	Glyoxylate and dicarboxylate metabolism	Non-small cell lung cancer	Relaxin signaling pathway
Leishmaniasis	Drug metabolism - cytochrome P450	Small cell lung cancer	Longevity regulating pathway
	Pathways in cancer	Melanoma	Non-small cell lung cancer
	HIF-1 signaling pathway	AMPK signaling pathway	MAPK signaling pathway
	Fatty acid degradation	Pancreatic cancer	PI3K-Akt signaling pathway
	Drug metabolism - other enzymes	Glioma	Renal cell carcinoma
	Carbohydrate digestion and absorption	Cell cycle	Hepatitis C
	Pancreatic secretion	Transcriptional misregulation in cancer	Fluid shear stress and atherosclerosis
	Peroxisome	Human T-cell leukemia virus 1 infection	Endocytosis
	Retinol metabolism	Cellular senescence	Cholesterol metabolism
	Glycolysis / Gluconeogenesis	Neuroactive ligand-receptor interaction	Adipocytokine signaling pathway
	Vitamin digestion and absorption	Ras signaling pathway	Axon guidance
	Renal cell carcinoma	Colorectal cancer	Endometrial cancer
	Proteoglycans in cancer	Epstein-Barr virus infection	Phospholipase D signaling pathway
	Melanoma	Type II diabetes mellitus	Apoptosis
	Fatty acid biosynthesis	Prolactin signaling pathway	Osteoclast differentiation
	Valine, leucine and isoleucine degradation	Axon guidance	DNA replication
	Pentose and glucuronate interconversions	Platelet activation	Hepatocellular carcinoma
	Longevity regulating pathway	Cushing syndrome	Regulation of lipolysis in adipocytes
	Bile secretion	Osteoclast differentiation	Glioma
	Regulation of lipolysis in adipocytes	Chemokine signaling pathway	Circadian rhythm
	Hepatocellular carcinoma	Human cytomegalovirus infection	Progesterone-mediated oocyte maturation
	Gastric cancer	Relaxin signaling pathway	Epstein-Barr virus infection
	Non-alcoholic fatty liver disease (NAFLD)	Jak-STAT signaling pathway	Inflammatory mediator regulation of TRP channels
	Steroid hormone biosynthesis	Insulin resistance	Ras signaling pathway
	Longevity regulating pathway - multiple species	Signaling pathways regulating pluripotency of stem cells	Protein digestion and absorption
	Hepatitis C	TNF signaling pathway	Chagas disease (American trypanosomiasis)
	Type II diabetes mellitus	ErbB signaling pathway	Prolactin signaling pathway
	Cysteine and methionine metabolism	Ferroptosis	MicroRNAs in cancer
	Protein digestion and absorption	MAPK signaling pathway	Rap1 signaling pathway
	Fluid shear stress and atherosclerosis	Kaposi sarcoma-associated herpesvirus infection	Bile secretion
	Central carbon metabolism in cancer	IL-17 signaling pathway	p53 signaling pathway
	Platinum drug resistance	Hepatitis C	Longevity regulating pathway - multiple species
	Ras signaling pathway	Renal cell carcinoma	Neurotrophin signaling pathway
	Tyrosine metabolism	Central carbon metabolism in cancer	Focal adhesion
	Alanine, aspartate and glutamate metabolism	Platinum drug resistance	Breast cancer
	Glycerophospholipid metabolism	Cholesterol metabolism	Mitophagy - animal
	Glioma	Chagas disease (American trypanosomiasis)	Type II diabetes mellitus
	Aldosterone-regulated sodium reabsorption	Estrogen signaling pathway	Non-alcoholic fatty liver disease (NAFLD)
	Chronic myeloid leukemia	Fatty acid biosynthesis	Platelet activation
	Pyruvate metabolism	DNA replication	TNF signaling pathway
	Apoptosis	VEGF signaling pathway	Influenza A
	TNF signaling pathway	Non-alcoholic fatty liver disease (NAFLD)	Human cytomegalovirus infection
	Focal adhesion	Thyroid cancer	Cushing syndrome
	Linoleic acid metabolism	Longevity regulating pathway	cAMP signaling pathway
	Cell adhesion molecules (CAMs)	Longevity regulating pathway - multiple species	cGMP-PKG signaling pathway
	Small cell lung cancer	Basal cell carcinoma	Autophagy - animal
	Breast cancer	Acute myeloid leukemia	Viral carcinogenesis
	Malaria	Autophagy - animal	Central carbon metabolism in cancer
	Ovarian steroidogenesis	Fc epsilon RI signaling pathway	Glucagon signaling pathway
	Arginine and proline metabolism	Purine metabolism	Ovarian steroidogenesis
	Axon guidance	Renin secretion	Galactose metabolism
	Endocrine resistance	Progesterone-mediated oocyte maturation	Melanoma
	Bacterial invasion of epithelial cells	Inflammatory mediator regulation of TRP channels	Platinum drug resistance
	Kaposi sarcoma-associated herpesvirus infection	Human papillomavirus infection	Estrogen signaling pathway
	Transcriptional misregulation in cancer	p53 signaling pathway	Porphyrin and chlorophyll metabolism
	Osteoclast differentiation	Measles	Leukocyte transendothelial migration
	Autophagy - animal	cAMP signaling pathway	Mineral absorption
	Pertussis	MicroRNAs in cancer	Human papillomavirus infection
	Chagas disease (American trypanosomiasis)	NOD-like receptor signaling pathway	Carbohydrate digestion and absorption
	Legionellosis	EGFR tyrosine kinase inhibitor resistance	Fatty acid biosynthesis
	EGFR tyrosine kinase inhibitor resistance	Regulation of lipolysis in adipocytes	C-type lectin receptor signaling pathway
	One carbon pool by folate	mTOR signaling pathway	EGFR tyrosine kinase inhibitor resistance
	Thyroid cancer	Neurotrophin signaling pathway	Chemokine signaling pathway
	Endometrial cancer	PD-L1 expression and PD-1 checkpoint pathway in cancer	Sphingolipid signaling pathway
	cGMP-PKG signaling pathway	Focal adhesion	Parathyroid hormone synthesis, secretion and action
	Apelin signaling pathway	Viral carcinogenesis	Jak-STAT signaling pathway
	Arginine biosynthesis	Protein processing in endoplasmic reticulum	VEGF signaling pathway
	Neuroactive ligand-receptor interaction	Cytokine-cytokine receptor interaction	Apelin signaling pathway
	Signaling pathways regulating pluripotency of stem cells	cGMP-PKG signaling pathway	Measles
	Arachidonic acid metabolism	Influenza A	Adherens junction
	Histidine metabolism	Amoebiasis	ErbB signaling pathway
	Neurotrophin signaling pathway	Phosphatidylinositol signaling system	Tight junction
	cAMP signaling pathway	Apelin signaling pathway	Ferroptosis
	ABC transporters	Adipocytokine signaling pathway	Kaposi sarcoma-associated herpesvirus infection
	mTOR signaling pathway	T cell receptor signaling pathway	Bladder cancer
	Folate biosynthesis	Epithelial cell signaling in Helicobacter pylori infection	Neuroactive ligand-receptor interaction
	Amoebiasis	Parathyroid hormone synthesis, secretion and action	Mismatch repair
	Prostate cancer	Carbohydrate digestion and absorption	Proximal tubule bicarbonate reclamation
	Ascorbate and aldarate metabolism	ABC transporters	Fructose and mannose metabolism
	MAPK signaling pathway	Cholinergic synapse	Renin secretion
	Cellular senescence	Renin-angiotensin system	Amoebiasis
	AGE-RAGE signaling pathway in diabetic complications	Ovarian steroidogenesis	mTOR signaling pathway
	Pancreatic cancer	Sphingolipid signaling pathway	Pancreatic secretion
	Systemic lupus erythematosus	Yersinia infection	Cholinergic synapse
	Citrate cycle (TCA cycle)	Necroptosis	Thyroid cancer
	Galactose metabolism	Regulation of actin cytoskeleton	Aldosterone-regulated sodium reabsorption
	Tight junction	Fatty acid metabolism	Phosphatidylinositol signaling system
	B cell receptor signaling pathway	Pyrimidine metabolism	Choline metabolism in cancer
	Rap1 signaling pathway	Th1 and Th2 cell differentiation	Purine metabolism
	Leukocyte transendothelial migration	Natural killer cell mediated cytotoxicity	Necroptosis
	Prion diseases	Fc gamma R-mediated phagocytosis	NOD-like receptor signaling pathway
	ErbB signaling pathway	Galactose metabolism	PPAR signaling pathway
	VEGF signaling pathway	Viral protein interaction with cytokine and cytokine receptor	Thyroid hormone signaling pathway
	Colorectal cancer	Fructose and mannose metabolism	Th17 cell differentiation
	Primary bile acid biosynthesis	Melanogenesis	TGF-beta signaling pathway
	Adrenergic signaling in cardiomyocytes	C-type lectin receptor signaling pathway	Signaling pathways regulating pluripotency of stem cells
	African trypanosomiasis	Toll-like receptor signaling pathway	Renin-angiotensin system
	Glycerolipid metabolism	Adrenergic signaling in cardiomyocytes	Peroxisome
	Pantothenate and CoA biosynthesis	Th17 cell differentiation	Pyrimidine metabolism
	Steroid biosynthesis		Hedgehog signaling pathway
	Phenylalanine, tyrosine and tryptophan biosynthesis		Starch and sucrose metabolism
	Platelet activation		Gap junction
	Ferroptosis		Cysteine and methionine metabolism
	Fc gamma R-mediated phagocytosis		Toll-like receptor signaling pathway
	Non-small cell lung cancer		Arachidonic acid metabolism
	Porphyrin and chlorophyll metabolism		Cortisol synthesis and secretion
	Purine metabolism		Acute myeloid leukemia
	Relaxin signaling pathway		Oocyte meiosis
	Viral carcinogenesis		Glycolysis / Gluconeogenesis
	Prolactin signaling pathway		Fc epsilon RI signaling pathway
	Inflammatory mediator regulation of TRP channels		Glycerophospholipid metabolism
	Influenza A		Regulation of actin cytoskeleton
	p53 signaling pathway		Aldosterone synthesis and secretion
	Proximal tubule bicarbonate reclamation		Cell adhesion molecules (CAMs)
	Leishmaniasis		Fatty acid metabolism
	Ether lipid metabolism		ABC transporters
	Cholinergic synapse		Base excision repair
	Biosynthesis of unsaturated fatty acids		T cell receptor signaling pathway
	MicroRNAs in cancer		Oxytocin signaling pathway
	Phospholipase D signaling pathway		Inositol phosphate metabolism
	Butanoate metabolism		Bacterial invasion of epithelial cells
	Chemokine signaling pathway		PD-L1 expression and PD-1 checkpoint pathway in cancer
	Synthesis and degradation of ketone bodies		Ubiquitin mediated proteolysis
			Yersinia infection
			Biosynthesis of amino acids
			Morphine addiction
			IL-17 signaling pathway
			Toxoplasmosis
			Pyruvate metabolism
			Adrenergic signaling in cardiomyocytes
			Serotonergic synapse
			Selenocompound metabolism
			Fat digestion and absorption
			Nicotinate and nicotinamide metabolism
			Human immunodeficiency virus 1 infection
			GABAergic synapse
			Lysine degradation
			Pertussis
			Glycerolipid metabolism
			Nucleotide excision repair
			Arginine biosynthesis
			Fc gamma R-mediated phagocytosis
			Basal cell carcinoma
			Taurine and hypotaurine metabolism
			RNA degradation
			Natural killer cell mediated cytotoxicity
			Hematopoietic cell lineage
			Circadian entrainment
			Vascular smooth muscle contraction
			Arginine and proline metabolism
