# Supplementary material for: Comparative Transcriptomics Analysis Reveals Unique Immune Response to Grass Carp Reovirus Infection in Barbel Chub (Squaliobarbus curriculus)
Source: Biology (Basel). 2024 Mar 25;13(4):214. doi: 10.3390/biology13040214 (PMC11047996; doi:10.3390/biology13040214)
Supplement: Supplementary file 1 [file biology-13-00214-s001.zip › Table S7 KEGG venn.xlsx]

## Sheet: KEGG venn
Pathways in Liver	Pathways in Spleen	Pathways in Head kidney	Pathways in Trunk kidney	Common pathways in Liver and Spleen	Common pathways in Liver and Trunk kidney	Common pathways in Liver, Trunk kidney and Spleen	Common pathways in Liver, Head kidney and Trunk kidney	Common pathways in Trunk kidney and Spleen	Common pathways in Head kidney, Trunk kidney and Spleen	Common pathways in Head kidney and Trunk kidney	Common pathways in Liver, Head kidney, Trunk kidney and Spleen
RIG-I-like receptor signaling pathway	Complement and coagulation cascades	Protein processing in endoplasmic reticulum	Endocytosis	Glycine, serine and threonine metabolism	Circadian rhythm	Protein digestion and absorption	Measles	Apoptosis	Pathways in cancer	Bladder cancer	Hepatitis C
Herpes simplex virus 1 infection	Staphylococcus aureus infection	Cytokine-cytokine receptor interaction	Mitophagy - animal	Fatty acid degradation		PPAR signaling pathway	Jak-STAT signaling pathway	Bile secretion	HIF-1 signaling pathway	Cell cycle	Influenza A
Tuberculosis	Chemical carcinogenesis	Epithelial cell signaling in Helicobacter pylori infection	Mineral absorption	Legionellosis		Pancreatic secretion	Hepatitis B	Glucagon signaling pathway	Fluid shear stress and atherosclerosis	Human T-cell leukemia virus 1 infection	Adipocytokine signaling pathway
	Carbon metabolism	Th1 and Th2 cell differentiation	Adherens junction	Leishmaniasis			Epstein-Barr virus infection	Leukocyte transendothelial migration	Endocrine resistance	Cushing syndrome	Metabolic pathways
	Metabolism of xenobiotics by cytochrome P450	Viral protein interaction with cytokine and cytokine receptor	Mismatch repair					Tight junction	Gastric cancer	Human cytomegalovirus infection	Kaposi sarcoma-associated herpesvirus infection
	Tryptophan metabolism	Melanogenesis	Choline metabolism in cancer					Proximal tubule bicarbonate reclamation	FoxO signaling pathway	IL-17 signaling pathway	Fatty acid biosynthesis
	Glyoxylate and dicarboxylate metabolism		Thyroid hormone signaling pathway					Aldosterone-regulated sodium reabsorption	Porphyrin and chlorophyll metabolism	Estrogen signaling pathway	Ovarian steroidogenesis
	Drug metabolism - cytochrome P450		TGF-beta signaling pathway					Peroxisome	Chronic myeloid leukemia	DNA replication	Fatty acid metabolism
	Drug metabolism - other enzymes		Hedgehog signaling pathway					Starch and sucrose metabolism	Prostate cancer	Basal cell carcinoma
	Retinol metabolism		Gap junction					Cysteine and methionine metabolism	AGE-RAGE signaling pathway in diabetic complications	Acute myeloid leukemia
	Vitamin digestion and absorption		Cortisol synthesis and secretion					Arachidonic acid metabolism	Breast cancer	Fc epsilon RI signaling pathway
	Valine, leucine and isoleucine degradation		Oocyte meiosis					Glycolysis / Gluconeogenesis	Hepatocellular carcinoma	Renin secretion
	Pentose and glucuronate interconversions		Aldosterone synthesis and secretion					Glycerophospholipid metabolism	Proteoglycans in cancer	Progesterone-mediated oocyte maturation
	Steroid hormone biosynthesis		Base excision repair					Cell adhesion molecules (CAMs)	Phospholipase D signaling pathway	Human papillomavirus infection
	Tyrosine metabolism		Oxytocin signaling pathway					Bacterial invasion of epithelial cells	Endometrial cancer	NOD-like receptor signaling pathway
	Alanine, aspartate and glutamate metabolism		Inositol phosphate metabolism					Biosynthesis of amino acids	Rap1 signaling pathway	PD-L1 expression and PD-1 checkpoint pathway in cancer
	Linoleic acid metabolism		Ubiquitin mediated proteolysis					Pyruvate metabolism	PI3K-Akt signaling pathway	Phosphatidylinositol signaling system
	Malaria		Morphine addiction					Fat digestion and absorption	Insulin signaling pathway	T cell receptor signaling pathway
	One carbon pool by folate		Toxoplasmosis					Pertussis	Non-small cell lung cancer	Parathyroid hormone synthesis, secretion and action
	Histidine metabolism		Serotonergic synapse					Glycerolipid metabolism	Small cell lung cancer	Renin-angiotensin system
	Folate biosynthesis		Selenocompound metabolism					Arginine biosynthesis	Melanoma	Sphingolipid signaling pathway
	Ascorbate and aldarate metabolism		Nicotinate and nicotinamide metabolism					Arginine and proline metabolism	AMPK signaling pathway	Yersinia infection
	Systemic lupus erythematosus		Human immunodeficiency virus 1 infection						Pancreatic cancer	Necroptosis
	Citrate cycle (TCA cycle)		GABAergic synapse						Glioma	Regulation of actin cytoskeleton
	B cell receptor signaling pathway		Lysine degradation						Transcriptional misregulation in cancer	Pyrimidine metabolism
	Prion diseases		Nucleotide excision repair						Cellular senescence	Natural killer cell mediated cytotoxicity
	Primary bile acid biosynthesis		Taurine and hypotaurine metabolism						Neuroactive ligand-receptor interaction	Fructose and mannose metabolism
	African trypanosomiasis		RNA degradation						Ras signaling pathway	C-type lectin receptor signaling pathway
	Pantothenate and CoA biosynthesis		Hematopoietic cell lineage						Colorectal cancer	Toll-like receptor signaling pathway
	Steroid biosynthesis		Circadian entrainment						Type II diabetes mellitus	Th17 cell differentiation
	Phenylalanine, tyrosine and tryptophan biosynthesis		Vascular smooth muscle contraction						Prolactin signaling pathway
	Ether lipid metabolism								Axon guidance
	Biosynthesis of unsaturated fatty acids								Platelet activation
	Butanoate metabolism								Osteoclast differentiation
	Synthesis and degradation of ketone bodies								Chemokine signaling pathway
									Relaxin signaling pathway
									Insulin resistance
									Signaling pathways regulating pluripotency of stem cells
									TNF signaling pathway
									ErbB signaling pathway
									Ferroptosis
									MAPK signaling pathway
									Renal cell carcinoma
									Central carbon metabolism in cancer
									Platinum drug resistance
									Cholesterol metabolism
									Chagas disease (American trypanosomiasis)
									VEGF signaling pathway
									Non-alcoholic fatty liver disease (NAFLD)
									Thyroid cancer
									Longevity regulating pathway
									Longevity regulating pathway - multiple species
									Autophagy - animal
									Purine metabolism
									Inflammatory mediator regulation of TRP channels
									p53 signaling pathway
									cAMP signaling pathway
									MicroRNAs in cancer
									EGFR tyrosine kinase inhibitor resistance
									Regulation of lipolysis in adipocytes
									mTOR signaling pathway
									Neurotrophin signaling pathway
									Focal adhesion
									Viral carcinogenesis
									cGMP-PKG signaling pathway
									Amoebiasis
									Apelin signaling pathway
									Carbohydrate digestion and absorption
									ABC transporters
									Cholinergic synapse
									Fc gamma R-mediated phagocytosis
									Galactose metabolism
									Adrenergic signaling in cardiomyocytes
